# Supplementary material for: Compositional Variability of Essential Oils and Their Bioactivity in Native and Invasive Erigeron Species
Source: Molecules. 2025 Jul 16;30(14):2989. doi: 10.3390/molecules30142989 (PMC12298210; doi:10.3390/molecules30142989)
Supplement: Supplementary file 1 [file molecules-30-02989-s001.zip]

Archive with 1 entries (1 files):
- molecules-3738780-supplementary.pdf
